# Supplementary material for: Estrogenic activity, race/ethnicity, and Indigenous American ancestry among San Francisco Bay Area women
Source: PLoS One. 2019 Mar 25;14(3):e0213809. doi: 10.1371/journal.pone.0213809 (PMC6433244; doi:10.1371/journal.pone.0213809)
Supplement: S1 Dataset — (XLS) [file pone.0213809.s002.xls]

## Sheet: Data
Individual	Race/Ethnicity	Plate#	ER_AverageRLU	EndogenousEstrogens	Ancestry_European	Ancestry_African	Ancestry_Indigenous	AgeAtBloodDraw	Age_Category	FamilyHistory	AgeAtMenarche	NumberOfFullTermPreg	AgeAtFirstFullTermPreg	Menopause	ForeignBorn	YearsInUS	SES_category	Alcohol_Category	SelfReportedWeight	MeasuredHeight	BMI_Category
1	H/L	4	1782.33	66.77	0.437272	0.0497644	0.512964	72	2	0	12	2	23	1	0	.		0	89.812	1.40733	2
2	H/L	12	5703.33	31.06	0.720911	0.0394804	0.239608	50	0	0	13	2	31	1	1	21	4	1	61.236	1.54933	1
3	H/L	13	14602.7	50.65	0.306955	0.0391159	0.653929	64	1	0	14	0		1	1	31	3	0	55.339	1.389	2
4	H/L	23	2193.33	107.67	0.504467	0.0823556	0.413177	66	2	0	11	5	18	1	0	.	4	0	83.915
5	H/L	12	7308.67	56.76	0.558823	0.04406	0.397117	55	0	0	15	4	22	1	1	26	5	1	61.236	1.63067	1
6	H/L	18	2928	26.12				60	1	0	12	1	23	1	1	10	5	0	58.514	1.55167	1
7	H/L	1	11669.7	79.2	0.641278	0.0579525	0.300769	60	1	0	15	1	41	1	1	16	3	0	127.007	1.778	2
8	H/L	21	1660.67	41.57	0.353413	0.131697	0.514891	76	2	0		6	22	1	1	25	3	1	66.679	1.596	1
9	AA	18	20994.7	78.89				50	0	0	12	2	24		0	.	2	1	63.504	1.66267	2
10	AA	11	12982.7	50.88				64	1	1	13	2	27	1	0	.	5	1	71.668	1.678	1
11	AA	1	1971.33	54.82				58	1	0	11	2	22	1	0	.	2	0	138.347	1.67133	2
12	AA	12	4354.33	33.05				61	1	0	14	5	19	1	0	.	4	0	87.544	1.73467	1
13	NLW	18	3136	34.91				66	2	0	12	0		1	0	.	4	0	58.968	1.48567	1
14	H/L	22	504.67	27.37	0.650909	0.0670885	0.282002	58	1	0	11	3	20	1	1	46	3	0	74.844	1.60833	2
15	AA	2	1871.33	31.53				58	1	0	15	2	21	1	0	.	5	1	85.276	1.765	1
16	NLW	24	2370	35.12				56	1	0	13	2	32	1	0	.	5	0	68.04	1.59667	1
17	H/L	18	2781.33	33.87	0.301336	0.0827228	0.615942	61	1	0	13	4	30	1	1	30	1	0	67.132	1.602	1
18	H/L	5	3042	69.22	0.343911	0.123834	0.532255	66	2	1	11	5	26	1	1	37	3	0	99.791	1.60767	2
19	AA	9	13057.7	73.82				61	1	0	10	9	16	1	0	.	1	2	112.038	1.651	2
20	NLW	8	1651	35.23				53	0	0	11	2	31	1	0	.	5	0	56.7	1.55133	0
21	NLW	3	925.67	36.48				77	2	0	18	0		1	0	.	2	2	54.432	1.56033	0
22	H/L	17	2346.67	29.75	0.661039	0.0455968	0.293364	69	2	0	13	6	21	1	0	.	3	0	70.761	1.52133	2
23	H/L	17	4310.33	46.16	0.328027	0.0739095	0.598064	74	2	0	14	8	23	1	0	.	2	0	81.647	1.549	2
24	H/L	6	816	14.96				65	1	0	15	6	20	1	0	.	4	1	61.236	1.513	1
25	AA	16	4585.67	45.23				54	0	0	12	1	23	1	0	.	3	0	61.236	1.612	0
26	H/L	17	4025.67	38.07				55	0	0	12	2	28	1	1	28	2	0	92.987	1.46533	2
27	H/L	13	3133	30.39				79	2	0	13	1	27	1	1	20	4	0	54.432	1.651	0
28	NLW	19	691	25.12				69	2	0	13	3	21	1	0	.	4	0	64.411	1.53267	1
29	H/L	4	439.33	59.21				70	2	0	13	6	18	1	0	.	4	0	72.576	1.494	2
30	AA	2	1674.33	47.94				78	2	0	13	3	31	1	0	.	3	0	90.719	1.66967	2
31	H/L	13	2495	44.75	0.696061	0.0681067	0.235832	70	2	0	11	10		1	1	7	3	0
32	H/L	18	6415	48.2	0.568433	0.0856241	0.345943	65	1	0	12	3	22	1	1	32	5	1	72.576	1.552	1
33	AA	8	46984	178.88				49	0	0	11	4	19		0	.	2	0	145.151	1.68333	2
34	AA	20	1658.67	58.4				74	2	0	15	1	36	1	0	.	3	0	97.523	1.566	2
35	H/L	4	834.67	38.05	0.906335	0.0362199	0.057445	62	1	0	12	1	37	1	1	39	5	1	62.143	1.53267	1
36	H/L	14	9106.67	51.16				60	1	0	12	10	19	1	1	24	2	0	70.308	1.45533	2
37	H/L	22	297	26.61	0.436496	0.110641	0.452864	57	1	0	13	2	27	1	1	20	3	2	58.968	1.54933	1
38	NLW	5	736.33	33.13				71	2	0	16	1	34	1	0	.	5	2	77.111	1.74	1
39	NLW	20	858.33	38.97				63	1	1	13	1	24	1	0	.	5	1	68.04	1.63467	1
40	AA	4	41416.3	88.19				65	1	0	13	6	20	1	0	.	3	0	134.265	1.613	2
41	AA	9	8309.67	47.15				74	2	0	15	5	17	1	0	.	3	0	83.915	1.536	2
42	H/L	6	777	17.39	0.504187	0.0767993	0.419014	69	2	0	13	0		1	1	67	4	1	63.504	1.51467	1
43	H/L	5	3929	35.83	0.139503	0.0297624	0.830735	53	0	0	12	1	32	1	1	16	1	0	63.504	1.506	2
44	H/L	17	4721.33	69.16	0.512101	0.0943603	0.393538	67	2	1	14	4	19	1	1	47	5	0	108.863	1.664	2
45	AA	19	14765	161.05				49	0	0	11	2	17		0	.	4	0	81.647	1.54533	2
46	H/L	14	2184	37.02	0.462552	0.0875671	0.44988	61	1	0	13	4	33	1	1	20	4	1	78.6	1.528	2
47	H/L	6	1108.33	42.38	0.253356	0.139858	0.606786	62	1	0	12	3	33	1	1	36	4	1	56.246	1.39067	1
48	H/L	20	1204	32.53	0.375794	0.124169	0.500037	74	2	0	12	1	27	1	0	.	4	0	68.04	1.458	2
49	NLW	12	7037	60.58				65	1	0	12	6	26	1	0	.	1	1	90.719	1.584	2
50	AA	19	1132	56.2				75	2	1	12	1	15	1	0	.	2	0	73.483	1.55067	2
51	NLW	9	4369.33	35.02				79	2	0	12	2	31	1	0	.	3	0	69.4	1.504	2
52	AA	20	3969.33	89.67				55	0	0	9	3	22	1	0	.	1	0	158.759	1.8034	2
53	H/L	17	4393.33	45.14	0.537754	0.064516	0.39773	62	1	0	13	9	20	1	1	37	2	0	63.504	1.55	1
54	H/L	16	15902	76.38				51	0	0	13	4	18	1	1	22	3	0	77.111	1.48567	2
55	H/L	19	903.33	47.62	0.473347	0.0426889	0.483964	74	2	0	15	1	25	1	1	50	4	0	58.968	1.53	1
56	H/L	10	3906.67	48.83	0.323163	0.0561253	0.620712	64	1	0	12	1	25	1	0	.	5	1	71.668	1.546	1
57	NLW	15	3766.33	33.23				70	2	0	14	5	21	1	0	.	3	0	81.647	1.6256	2
58	H/L	5	766	33.3	0.570176	0.0523633	0.37746	70	2	0	11	0		1	0	.	2	1	90.719	1.6256	2
59	NLW	15	2560.67	38.46				59	1	1	14	0		1	0	.	5	0	79.379	1.594	0
60	H/L	7	2635.67	33.88				64	1	0	15	5	25	1	1	37	4	1	61.689	1.538	1
61	H/L	17	6389.67	49.94	0.41722	0.0772098	0.505571	56	1	0	15	4	28	1	1	25	1	0	70.1	1.553	1
62	H/L	9	2994	21.55				75	2	0	14	3	24	1	0	.	5	0	66.679	1.576	1
63	H/L	3	3070.33	76.55	0.44932	0.0849919	0.465688	73	2	0	15	0		1	1	19	4	0	63.504	1.60767	1
64	H/L	6	2282.33	45.89				56	1	0	13	4	17	1	1	11	3	0	63.504	1.588	0
65	AA	6	1810.33	55.22				63	1	0	12	3	23	1	0	.	2	0	61.236	1.61467	0
66	NLW	24	2124.67	31.82				75	2	0	13	4	26	1	0	.	4	0	68.04	1.61567	1
67	NLW	23	1790.33	102.51				39	0	0	12	3	22		0	.	5	2	74.844	1.73267	1
68	NLW	4	2012	37.47				80	2	0	13	0		1	0	.	3	0	74.844	1.658	1
69	NLW	14	2324.67	27.11				55	0	0	13	0		1	0	.	4	2	65.772	1.69367	0
70	AA	13	1519.67	25.08				60	1	0	12	3	19	1	0	.	3	2	62.596	1.62633	0
71	NLW	2	3803.67	100.61				46	0	0	14	3	21	1	0	.	5	0	99.791	1.66733	2
72	AA	22	3273.67	49.46				66	2	0	11	2	20	1	0	.	4	0	83.915	1.54633	2
73	H/L	23	761.33	61.11	0.561699	0.0599538	0.378347	52	0	0	15	8	19	1	1	33	3	0	63.504	1.60467	0
74	H/L	20	667.67	34.25	0.56942	0.047872	0.382708	63	1	1	14	4	19	1	1	48	2	0	104.327	1.56667	2
75	H/L	19	545.67	34.5	0.517496	0.0578193	0.424685	69	2	1	12	2	20	1	0	.	3	0	58.968	1.52	1
76	H/L	14	1796.33	18.55	0.497511	0.109346	0.393143	53	0	1	13	2	23	1	0	.	5	0	58.968	1.604	1
77	AA	9	2540.67	33.89				45	0	0	12	1	30	1	0	.	5	1	59.875	1.582	1
78	NLW	13	12440.3	91.56				58	1	0	15	1	27	1	0	.	3	2	79.833	1.69867	2
79	AA	20	683	31.05				51	0	0	11	3	19	1	0	.	3	0	48.081	1.647	0
80	AA	11	8765.67	41.15				76	2	0	13	1	17	1	0	.	2	0	70.761	1.63567	0
81	NLW	18	2775	35.36				73	2	0	12	0		1	0	.	5	0	77.111	1.64867	1
82	NLW	2	2308.33	34.41				70	2	0	9	6	18	1	0	.	3	0	81.647
83	AA	1	23552.3	69.71				50	0	0	12	3	18	1	0	.	2	2	74.844	1.665	2
84	NLW	1	2826.67	64.99				75	2	0	13	1	34	1	0	.	5	1	95.255	1.68867	2
85	NLW	24	1766.67	38.68				56	1	1	13	1	26	1	0	.	5	0	72.576	1.766	1
86	H/L	1	3460	69.6				68	2	0		5	21	1	0	.	3	1	81.647	1.49067	2
87	AA	22	11292.7	233.98				48	0	0	11	3	17		0	.	5	0	65.772	1.59433	1
88	H/L	12	4219.33	21.45	0.345006	0.0647906	0.590204	73	2	1	15	5	25	1	0	.	5	0	45.36	1.488	0
89	H/L	7	7898.33	56.43	0.792441	0.0412513	0.166308	72	2	1	15	1	40	1	1	37	5	0	54.432	1.57067	0
90	NLW	8	1941.67	39.33				76	2	0	13	3	29	1	0	.	5	2	60.782	1.63533	0
91	AA	17	9063	51.45				47	0	0	12	3	16	1	0	.	5	1	68.04	1.66267	2
92	H/L	8	3600.33	39.42	0.442149	0.0569146	0.500937	57	1	0	13	3	18	1	0	.	5	2	56.7	1.504	0
93	H/L	7	969.33	20.09	0.366955	0.0707524	0.562293	70	2	0	12	9	29	1	1	2	3	0	57.05	1.492	1
94	H/L	8	1991.67	31.39	0.718299	0.0521758	0.229525	58	1	1	15	2	36	1	0	.	5	0	54.885	1.58333	0
95	NLW	23	694	47.76				75	2	1	13	5	25	1	0	.	4	2	70.308	1.596	1
96	AA	3	2185.67	59.66				57	1	0	16	5	19	1	0	.	1	0	122.471	1.6002	2
97	AA	19	949	49.52				64	1	0	12	8	18	1	0	.	1	0	58.968	1.55267	2
98	AA	20	522.33	25.59				70	2	0	13	2	20	1	0	.	1	2	58.968	1.58167	0
99	AA	15	9693	71.3				71	2	0	13	5	20	1	0	.	2	0	94.348	1.5748	2
100	AA	8	2406	29.76				50	0	0	12	2	21	1	0	.	1	0	68.947	1.622	1
101	AA	18	4519.33	35.76				65	1	0	12	1	13	1	0	.	4	0	122.471	1.648	2
102	AA	21	1780.67	91.94				75	2	0	12	3	24	1	0	.	2	1	181.439	1.6256	2
103	H/L	21	592.33	57.95	0.361124	0.084739	0.554137	56	1	0	14	5	18	1	1	22	1	0	65.772	1.55933	2
104	AA	23	514.33	42.59				62	1	0	16	4	20	1	0	.	2	2	78.472	1.56833	1
105	AA	7	25507	110.04				60	1	1	13	1	22	1	0	.	3	1	104.327	1.678	2
106	H/L	21	1977.67	63.35				55	0	0	15	1	33	1	1	33	4	0	79.379	1.575	2
107	NLW	13	37867	39.67				64	1	0	14	4	27	1	0	.	4	0	76.204	1.7018	1
108	H/L	2	15814	109.4	0.607311	0.1587	0.233988	77	2	0	20	5	21	1	0	.	2	0	59.875	1.651	0
109	AA	14	6163	58.71				59	1	0	13	2	26	1	0	.	2	0	58.968	1.61867	2
110	NLW	11	5092	59.87				81	2	1	12	3	20	1	0	.	3	1	47.628	1.49933	0
111	AA	24	1610.33	28.29				68	2	0	16	5	20	1	0	.	3	1	66.225	1.64533	1
112	H/L	2	6504	55.05	0.293038	0.112309	0.594654	74	2	0	11	2	21	1	0	.	5	0	86.183	1.58333	2
113	H/L	21	797.33	46.02	0.423244	0.0601943	0.516562	62	1	0	11	7	30	1	1	32	4	0	68.947	1.508	2
114	AA	9	2648.33	36.12				65	1	1	12	4	22	1	0	.	1	0	79.379	1.66033	1
115	H/L	14	2865.67	45.73	0.894057	0.037605	0.0683379	62	1	0	13	1	26	1	0	.	4	1	74.844	1.72733	1
116	AA	23	2229.67	54.66				67	2	1	15	2	22	1	0	.	2	0	108.863	1.59	2
117	AA	11	3446	43.71				81	2	0	13	3	25	1	0	.	3	1	83.915	1.685	2
118	H/L	12	9019.33	35.16	0.482431	0.0741484	0.443421	63	1	0	14	3	21	1	1	35	3	1	62.596	1.55433	0
119	AA	20	517.67	16.35				69	2	0	12	6	18	1	0	.	2	0	86.183	1.621	2
120	NLW	19	1868	53.11				65	1	0	12	2	20	1	0	.	1	1	50.803	1.608	0
121	H/L	23	2097.67	34.14				65	1	0	10	2	19	1	0	.	2	0	89.812	1.61767	2
122	NLW	16	3835	40.02				71	2	0	12	6	20	1	0	.	3	0	58.968	1.5494	0
123	NLW	10	4677.67	33.86				56	1	0	13	1	22	1	0	.	5	0	68.04	1.646	1
124	AA	14	20781.7	97.35				66	2	0	13	1	23	1	0	.	2	0	98.431	1.572	2
125	AA	4	1196	36.64				63	1	0	13	1	20	1	0	.	5	0	86.183	1.694	1
126	AA	24	15811.3	70.36				73	2	0	12	2	16	1	0	.	2	0	68.04	1.634	2
127	H/L	7	2273.33	33.03	0.0968575	0.870787	0.0323557	60	1	0	18	5	22	1	1	39	1	1	73.483	1.6705	0
128	H/L	16	2798.67	53.17	0.352033	0.0993395	0.548627	77	2	0	13	4	25	1	1	40	5	0	64.864	1.572	1
129	AA	2	27897.7	50.82				70	2	0	13	3	27	1	0	.	1	0	81.647	1.67967	2
130	AA	10	1887	29.37				80	2	0	13	2	23	1	0	.	1	0	86.183	1.7272	1
131	AA	7	3048.67	37.82				55	0	0	9	3	17	1	0	.	1	0	74.844	1.53767	2
132	NLW	9	55755.7	113.21				44	0	0	14	2	26		0	.	4	0	98.884	1.62867	2
133	NLW	22	489.33	39.03				76	2	1	12	3	21	1	0	.	5	0	90.719	1.60533	2
134	H/L	19	558	24.26	0.523421	0.0490428	0.427536	45	0	0	14	2	26		1			0	49.896	1.38767	2
135	H/L	22	536	161.91				45	0	1	13	3	25		0	.	3	0	77.111	1.55333	2
136	AA	5	12581	75.23				78	2	0	14	5	17	1	0	.	2	0	88.451	1.6395	2
137	H/L	7	1963.67	17.46	0.587316	0.0589118	0.353772	57	1	0	14	2	25	1	1	29	2	1	70.761	1.6002	1
138	NLW	1	1583.67	23.09				61	1	0	12	2	29	1	1	44	4	1	68.04	1.61533	1
139	NLW	11	7515.33	42.42				76	2	0	12	2	30	1	1	52	5	0	70.308	1.44967	2
140	H/L	7	3342.33	40.39				53	0	0	10	4	24	1	1	49	5	0	83.462	1.60733	1
141	H/L	10	17026	92.97				66	2	1	13	5	18	1	0	.	1	0	104.327
142	H/L	3	1164.67	54.53	0.572123	0.0673206	0.360557	53	0	0	14	3	21	1	1	44	2	0	95.255	1.68867	2
143	AA	4	1605.67	33.98				74	2	0	13	8	20	1	0	.	3	1	77.111	1.62067	1
144	AA	6	6102	65.71				64	1	0	12	3	21	1	0	.	3	0	81.647	1.642	2
145	AA	16	55825	122.89				56	1	1	12	5	19	1	0	.	3	0	90.719	1.6256	2
146	NLW	8	3019	45.59				77	2	1	14	3	19	1	0	.	2	0	74.844	1.536	1
147	H/L	24	134982	207.69	0.502684	0.0572395	0.440077	43	0	0	9	3	21		0	.	5	1	83.915	1.49533	2
148	NLW	10	3237.67	29.72				67	2	0	16	3	19	1	0	.	5	2	66.679	1.64333	1
149	AA	22	347	16.66				67	2	0	12	6	19	1	0	.	2	0	81.647	1.56867	2
150	NLW	17	4646.33	26.86				66	2	1	12	3	21	1	0	.	4	0	99.791	1.64267	2
151	AA	21	673.67	39.77				67	2	0	11	3	17	1	0	.	1	2	65.772	1.56533	1
152	H/L	1	892.67					54	0	0	12	1	25	1	1	29	3	1	48.988	1.52867	0
153	H/L	15	3738.33	44.06	0.439844	0.140145	0.420012	69	2	1	12	0		1	1	52	5	0	68.04	1.52767	1
154	AA	12	4266.33	23.61				63	1	1	13	3	19	1	0	.	1	0	82.555	1.63	1
155	NLW	24	6644.33	62.59				65	1	1	11	3	21	1	0	.	2	0	104.327	1.63033	2
156	H/L	23	824	40.5				74	2	0	11	7	18	1	0	.	2	0	74.844	1.35767	2
157	AA	10	3955.33	27.61				73	2	0	13	3	17	1	0	.	2	0	81.194	1.4986	2
158	H/L	13	3691.33	46.28	0.637939	0.0597776	0.302283	71	2	0	14	4	25	1	0	.	5	0	65.772	1.48867	1
159	H/L	3	2381	39.4	0.394226	0.143959	0.461815	72	2	0	12	7	14	1	1	35	3	0	67.132	1.49667	1
160	H/L	1	2548.33	31.88	0.357339	0.0633642	0.579296	68	2	0	14	9	20	1	1	51	4	0	93.441	1.47933	2
161	H/L	17	4913.67	31.08				54	0	0	14	3	28	1	1	24	3	1	77.111	1.58	2
162	H/L	8	4016.33	34.77	0.649176	0.0544253	0.296399	54	0	0	15	3	30	1	1	3	3	0	54.432	1.53967	0
163	AA	21	684.67	45.88				60	1	0	11	2	24	1	0	.	5	0	68.04	1.49867	2
164	AA	18	4568.33	39.36				55	0	1	13	0		1	0	.	2	0	116.5	1.66167	2
165	H/L	3	1343	61.88				58	1	1	13	8	16	1	0	.	3	0	62.596	1.552	1
166	AA	18	6258	55.27				62	1	1	15	6	17	1	0			0	88.905	1.62067	2
167	AA	6	14568	119.71				50	0	0	11	4	14	1	0	.	4	1	83.915	1.66133	2
168	NLW	14	44533	141.13				73	2	0	13	0		1	0	.	4	0	102.059	1.584	2
169	NLW	3	42056	17.95				67	2	0	11	3	17	1	0	.	2	0	51.71	1.573	0
170	NLW	22	505	36.9				68	2	0	13	2	27	1	0	.	4	1	83.462	1.53033	1
171	AA	10	4194.33	35.54				53	0	0	13	0		1	0	.	3	0	81.647	1.673	2
172	H/L	15	1979.33	29.08	0.587222	0.0537652	0.359013	60	1	0	13	6	21	1	1	11	2	0	68.947	1.48367	1
173	AA	21	584.67	77.83				67	2	0	16	2	34	1	0	.	3	0	104.327	1.65367	2
174	H/L	24	1130.33	29.58	0.409682	0.0732151	0.517103	57	1	0	12	5	25	1	1	28	2	0	72.576	1.522	2
175	AA	11	14633.7	62.92				66	2	0	13	2	27	1	0	.	2	0	89.812	1.64633	2
176	NLW	14	2496.33	15.62				72	2	0	13	2	22	1	0	.	4	0	87.544	1.61867	2
177	NLW	9	11017.3	58.68				80	2	0	13	6	25	1	0	.	5	1	68.04	1.517	1
178	H/L	15	10099.7	69.22	0.537707	0.106514	0.355779	68	2	0	13	10	21	1	1	49	3	1	113.399	1.605	2
179	H/L	9	1990.33	30.91	0.76322	0.0700787	0.166701	64	1	0	13	1	26	1	1	41	5	1	56.7	1.553	0
180	H/L	3	1114.67	31.46	0.432654	0.121279	0.446066	67	2	0	15	7	21	1	1	41	2	1	63.504	1.405	2
181	AA	2	9713.67	92.67				75	2	0	13	3	19	1	0	.	3	0	63.504	1.61767	0
182	AA	1	7975	99.59				48	0	0	12	1	18	1	0	.	3	0	99.791	1.577	2
183	NLW	20	3466	66.75				68	2	0	13	4	19	1	0			0	95.255	1.608	2
184	AA	23	476.67	32.37				60	1	0	16	4	18	1	0	.	2	0	65.772	1.69033	0
185	H/L	10	7507.67	71.95	0.826505	0.0391796	0.134315	61	1	0	15	3	20	1	1	27	2	0	68.04	1.506	2
186	AA	12	6622.67	33.16				59	1	0	12	0		1	0	.	3	0	61.236	1.642	1
187	NLW	9	7015	52.8				75	2	0	15	5	21	1	0	.	3	0	68.04	1.551	2
188	NLW	23	548.67	49.45				49	0	0	13	4	18	1	0	.	5	1	120.203	1.70733	2
189	H/L	24	2356	32.73	0.505968	0.120481	0.373551	60	1	0	13	4	25	1	1	10	5	0	64.864	1.522	1
190	H/L	22	475.33	40.09	0.497407	0.0645055	0.438087	78	2	0	14	12	16	1	1	2	2	0	85.8	1.50133	2
191	AA	13	3366	154.39				39	0	0	10	1	20		0	.	3	2	59.875	1.6735	0
192	NLW	15	3904	31.34				70	2	0	13	3	24	1	0	.	4	1	57.607	1.577	0
193	AA	2	1254	31.54				76	2	0	13	7	24	1	0	.	2	0	61.236	1.567	1
194	H/L	3	1585.33	36.42	0.511744	0.0642781	0.423978	56	1	0	11	3	22	1	0	.	3	0	77.111	1.59067	2
195	NLW	10	36901.7	88.57				74	2	0	15	3	33	1	0	.	5	0	61.236	1.672	0
196	NLW	2	1502.33	49.1				80	2	0	12	3	30	1	1	36	4	1	68.04	1.55867	1
197	NLW	4	5318.67	48.34				79	2	0	13	3	24	1	0	.	5	2	65.772	1.76733	0
198	NLW	6	1050.67	26.27				79	2	0	12	2	19	1	1	52	4	2	49.896	1.50533	0
199	H/L	16	11788	66.13	0.404033	0.169925	0.426043	62	1	0	15	3	28	1	1	35	2	1	63.504	1.61667	1
200	AA	15	6433.33	69.75				69	2	0	16	1	35	1	0	.	2	0	84.369	1.706	1
201	AA	21	2972	79.14				57	1	0	13	2	19	1	0	.	3	0	84.823	1.609	2
202	H/L	19	28840.7	242.58	0.424894	0.0945448	0.480561	46	0	0	12	2	15		1	24	4	0	61.236	1.473	2
203	H/L	13	4779.33	35.79	0.322357	0.134744	0.542899	61	1	0	14	8	17	1	1	26	2	0	56.7	1.45367	1
204	AA	7	3050.33	38.04				70	2	1	12	7	16	1	0	.	1	0	70.761	1.65867	1
205	H/L	1	2148.33		0.65522	0.0725537	0.272227	68	2	0	13	1	19	1	1	36	2	0	56.7	1.51767	0
206	H/L	20	594	26.17	0.443047	0.0945903	0.462363	58	1	0	12	11	17	1	0	.	2	0	127.007	1.58067	2
207	AA	22	462.67	52.91				56	1	0	15	2	17	1	0	.	2	0	88.451	1.65133	2
208	AA	19	5614.33	96.88				49	0	0	12	1	18	1	0	.	2	0	63.504	1.6764	0
209	H/L	5	649	32.74	0.5001	0.0639673	0.435933	63	1	0	12	3	25	1	1	44	4	0	71.2	1.51267	2
210	H/L	14	3992.67	42.5	0.819021	0.0691004	0.111878	73	2	0	12	6	24	1	0	.	5	1	78.472	1.59933	2
211	H/L	2	1375.67	70.26	0.408212	0.103567	0.488221	59	1	0	13	9	15	1	1	18	3	0	61.236	1.53867	1
212	NLW	4	453.67	39.81				73	2	0	12	0		1	0	.	3	1	58.968	1.64333	0
213	H/L	17	6383	50.64	0.663312	0.140734	0.195954	56	1	0	10	3	17	1	0	.	4	0	86.183	1.6256	2
214	H/L	9	17721.7	123.12	0.578534	0.111928	0.309538	53	0	0	12	2	21		1	39	5	0	90.719	1.49067	2
215	AA	8	3192.67	17.17				78	2	0	16	0		1	0	.	2	0	63.05	1.63233	0
216	NLW	8	1930.67	25.77				68	2	0	13	1	25	1	0	.	4	2	65.772	1.5748	1
217	NLW	12	27011.3	70.26				69	2	0	11	0		1	0	.	3	0	105.688	1.61733	2
218	H/L	12	12879.3	55.46	0.699597	0.0815468	0.218856	57	1	0	13	0		1	1	10	4	0	68.04	1.617	1
219	NLW	1	1002	43.77				76	2	0	12	6	22	1	0	.	4	0	61.236	1.57467	0
220	H/L	11	14907.7	81.01	0.527241	0.058963	0.413796	46	0	1	13	2	20		0	.	5	1	61.236	1.64433	1
221	NLW	16	8702	63.87				77	2	1	13	2	31	1	0	.	4	1	68.04	1.656	1
222	AA	7	8208	55.56				56	1	0	13	4	19	1	0	.	3	0	104.327	1.73633	2
223	H/L	24	1591.33	30.34	0.525822	0.104102	0.370076	45	0	0	11	3	19	1	1	12	5	0	70.308	1.61033	2
224	H/L	16	26338.7	108.06	0.571102	0.0581698	0.370728	46	0	0	15	1	20		0	.	2	0	136.079	1.6002	2
225	H/L	5	1364.67	35.47				77	2	1	12	6	15	1	0	.	3	0	76.658	1.58133	1
226	H/L	14	8231.33	59.72	0.36577	0.0718617	0.562368	53	0	0	16	7	21	1	1	17	2	0	77.111	1.495	2
227	H/L	19	586.33	28.87				60	1	0	15	6	17	1	1	32	2	0	81.647	1.558	2
228	H/L	8	4987.33	55.25	0.723897	0.0562515	0.219851	58	1	0	13	3	19	1	0	.	2	0	81.647	1.6002	2
229	H/L	11	5870.33	37.23	0.564419	0.061233	0.374348	68	2	1	10	3	26	1	0	.	2	0	77.111	1.528	2
230	AA	21	573.67	26.38				55	0	0	13	5	16	1	0	.	1	0	67.132	1.63533	0
231	AA	10	7373	44.93				59	1	0	12	1	34	1	1	39	5	1	63.504	1.61467	0
232	AA	12	25904	84.74				69	2	0	15	9	19	1	0	.	2	0	99.338	1.7	2
233	H/L	5	2609.33	42.4				62	1	0	12	3	27	1	1	44	4	1	63.05	1.7065	0
234	H/L	5	1066.33	52.11	0.537793	0.0589437	0.403264	69	2	0	14	2	29	1	0	.	5	1	60.328	1.54	0
235	AA	11	20409.7	88.34				50	0	0	9	0		1	0	.	2	2	102.513	1.57567	2
236	H/L	11	5307.67	46.82	0.585411	0.0432178	0.371371	77	2	0	15	4	29	1	0	.	3	0	70.308	1.636	0
237	NLW	15	6700.33	55.46				71	2	0	12	3	20	1	0	.	5	1	99.791	1.524	2
238	NLW	5	856.67	37.23				59	1	0	14	2	16	1	0	.	5	2	57.607	1.52667	0
239	AA	18	5018.67	49.18				52	0	0	16	1	19	1	0	.	3	0	68.04	1.754	0
240	H/L	3	40762.7	41.14	0.369999	0.0978863	0.532115	39	0	0	11	2	21	1	1	2	2	0	69.854	1.59233	1
241	NLW	16	8533.33	50.22				78	2	0	11	0		1	0	.	5	2	70.308	1.65567	1
242	AA	15	2110.67	31.32				71	2	0	12	0		1	0	.	1	0	49.896	1.52	0
243	AA	21	591	54.3				70	2	0	13	0		1	0	.	1	0	86.183	1.71467	2
244	H/L	13	2546.67	23.37	0.324612	0.0701242	0.605264	71	2	0	16	1	47	1	1	54	3	0	63.504	1.39267	2
245	NLW	3	1149.33	51.12				69	2	0	13	4	24	1	0	.	5	1	76.204	1.691	1
246	H/L	6	2196.67	42.71	0.866553	0.0587314	0.0747154	55	0	0	8	0		1	1	35	5	0	72.576	1.605	2
247	H/L	15	69034	163.74				50	0	0	14	3	20		1	32	5	1	63.504	1.52	1
248	H/L	18	3692.67	42.02	0.525388	0.0535688	0.421044	79	2	0	14	1	25	1	0	.	2	0	86.183	1.6002	2
249	NLW	4	858.33	33.78				78	2	0	11	0		1	1	70	5	2	58.968	1.617	0
250	H/L	10	2758	29.62	0.713989	0.0429624	0.243048	60	1	0	13	13		1	1	12	1	0	81.647	1.59667	1
251	NLW	22	1178.67	98.91				72	2	0	9	6	22	1	1	29	5	1	127.007	1.63467	2
252	H/L	5	860	34.4				68	2	0	11	3	28	1	0	.	4	0	67.132	1.489	1
253	AA	24	2281	20.95				59	1	0	12	2	14	1	0	.	1	1	114.306	1.64367	2
254	AA	16	4501	34.1				53	0	0	11	2	17	1	0	.	2	0	90.719	1.662	2
255	NLW	16	2462.67	22.42				79	2	0	13	0		1	0	.	4	1	77.111	1.604	2
256	H/L	7	1912	23.1	0.547097	0.0568528	0.39605	68	2	0	11	3	16	1	0	.	4	1	84.823	1.61267	2
257	NLW	4	631.67	14.31				73	2	0	10	6	21	1	0	.	4	2	43.092	1.48067	0
258	AA	13	4291.67	40.63				72	2	1	12	4	21	1	0	.	4	0	59.875	1.665	0
259	NLW	6	27005	42.15				76	2	0	15	0		1	0	.	4	1	68.04	1.60533	1
260	NLW	20	3957	95.53				79	2	0	15	2	22	1	0	.	2	0	72.576	1.60433	1
261	NLW	11	11131.3	57.2				69	2	0	13	4	22	1	0	.	2	0	73.483	1.64433	1
262	AA	17	28244.7	97.2				78	2	0	13	3	26	1	0	.	1	0	65.772	1.48533	2
263	H/L	37	1094.33	26.44	0.261764	0.0729502	0.665286	54	0	0	9	0		1	0	.	4	0	58.06	1.586	0
264	H/L	35	3875.67	73.72	0.3665	0.0708164	0.562683	52	0	0	13	2	23	1	0	.	2	0	62.596	1.6002	0
265	H/L	36	1694.67	26.32	0.520849	0.0598325	0.419318	52	0	0	12	3	22	1	1	2	3	1	60.2	1.483	1
266	H/L	30	974	79.54	0.65918	0.0372396	0.303581	52	0	1	14	2	28	1	0	.	3	2	61.236	1.607	0
267	H/L	39	2068.33	44.84	0.594018	0.0744604	0.331521	76	2	0	11	4	16	1	0	.	3	1	76.658	1.57733	2
268	H/L	41	2442	55.43	0.639553	0.0832493	0.277198	72	2	0	12	7	24	1	0	.	2	0	83.915	1.553	2
269	H/L	28	1080.33	27.24	0.553461	0.0703493	0.37619	74	2	1	14	8	20	1	0	.	4	1	74.844	1.554	2
270	H/L	33	701.67	24.09	0.665408	0.0599874	0.274604	75	2	0	12	5	16	1	1	54	3	1	56.7	1.554	0
271	H/L	33	3436.67	48.04	0.429183	0.039639	0.531178	71	2	0	15	2	27	1	1	36	4	0	81.647	1.545	2
272	H/L	33	2922	54.49	0.665163	0.165441	0.169396	50	0	0	12	2	23	0	0	.	5	1	68.04	1.57933	2
273	H/L	39	3458.33	44.77	0.620587	0.0623903	0.317022	70	2	0	12	1	25	1	1	42	3	0	79.379	1.52733	2
274	H/L	37	14413	21.02	0.200283	0.0412854	0.758432	57	1	0	11	5	23	1	1	40	2	0	79.379	1.52833	2
275	H/L	31	2312.33	86.69	0.721508	0.0488328	0.229659	67	2	0	13	4	17	1	0	.	5	1	90.719	1.74767	2
276	H/L	26	4269.67	83.34	0.399578	0.064823	0.535599	70	2	0	16	17	16	1	1	33	2	0	90.719	1.72	2
277	H/L	29	1488.33	38.95	0.678443	0.0586871	0.26287	56	1	0	13	5	20		1	31	3	1	68.04	1.604	1
278	NLW	29	3805.33	41.79				48	0	1	12	0		0	0	.	5	2	72.576	1.415	2
279	H/L	25	1635.33	40.51	0.541511	0.0746305	0.383859	59	1	0	13	5	23	1	0	.	3	0	79.379	1.51067	2
280	H/L	27	3092.33	59.13	0.530203	0.0549324	0.414864	79	2	0	12	0		1	1	39	2	1	68.04	1.54233	1
281	AA	25	13067	127.09				58	1	0	11	0		0	0	.	1	0	95.255	1.63667	2
282	H/L	33	7887.33	91.62	0.559237	0.130379	0.310384	42	0	0	12	3	21	0	0	.	4	2	77.111	1.669	2
283	H/L	38	2493.67	50.19	0.909793	0.0343902	0.055817	70	2	0	13	2	26	1	0	.	5	0	58.968	1.527	1
284	H/L	36	2332.67	281.91	0.684696	0.0456824	0.269621	46	0	1	13	2	17		0	.	2	1	72.576	1.53133	1
285	H/L	28	2770.33	49.3	0.604272	0.0500819	0.345646	64	1	0	12	12	18	1	1	9	2	0	77.111	1.486	2
286	H/L	39	2972	56.05	0.582159	0.216626	0.201215	73	2	0	13	5	15	1	1	48	3	0	65.772	1.50433	1
287	H/L	40	742.67	24.14	0.490255	0.100337	0.409408	76	2	0	11	4	23	1	1	58	5	1	47.174	1.50033	0
288	H/L	32	1956	46.41	0.420047	0.0610112	0.518942	58	1	0	9	1	26	1	1	33	3	1	68.04	1.62067	1
289	H/L	42	1413.33	21	0.492093	0.0380464	0.469861	63	1	0	13	2	28	1	1	12	5	1	71.668	1.556	1
290	H/L	41	1522.67	27.61				80	2	0	11	3	19	1	1	76	4	0	57.607	1.492	1
291	H/L	26	5996	82.61	0.488838	0.0645184	0.446643	52	0	0	12	0			0	.	5	0	65.772	1.657	0
292	H/L	33	1483.67	51.68	0.523728	0.053392	0.42288	48	0	0	15	3	19	1	1	28	5	2	81.647	1.53733	2
293	NLW	30	65772.3	226.87				54	0	0	12	2	22	0	0	.	5	1	70.308	1.6256	1
294	H/L	29	38008.7	222.76	0.653648	0.0784684	0.267883	58	1	0	13	0		1	1	31	5	0	72.576	1.58233	1
295	H/L	28	2249.67	57.84	0.615447	0.0728168	0.311736	70	2	0	16	6	15	1	1	4	2	0	58.968	1.54267	1
296	H/L	39	3178.33	53.15	0.448435	0.0791033	0.472461	57	1	0	13	3	19	1	0	.	3	1	81.647	1.52833	2
297	H/L	37	4895	38.77	0.691569	0.0594247	0.249006	56	1	1	15	7	20	0	0	.	3	1	80.287	1.62167	2
298	H/L	42	2073.33	30.38				58	1	0	11	4	19	1	1	46	2	0	68.04	1.53633	1
299	H/L	31	641	28.91	0.551344	0.0542381	0.394418	70	2	0	16	4	26	1	1	44	4	0	61.236	1.44967	2
300	H/L	38	6889.67	61.41	0.430654	0.0686295	0.500716	58	1	0	15	1	29	1	1	26	3	0	67.586	1.51367	1
301	H/L	45	4677.67	57.04	0.473155	0.0592169	0.467628	73	2	0	12	4	26	1	1	53	5	0	65.772	1.602	1
302	H/L	33	24626	169.04				50	0	0	16	2	31	0	1	25	4	0	76.204	1.51467	2
303	H/L	46	4569.67	33.41				53	0	0	14	3	22	0	1	19	3	0	83.008	1.59133	2
304	H/L	31	1932.33	57.18	0.407755	0.0667293	0.525515	77	2	1	14	6	19	1	0	.	3	0	83.462	1.61	2
305	H/L	45	2135.67	38.96	0.524715	0.0575164	0.417769	59	1	0	13	10	20	1	1	15	4	0	66.225	1.482	1
306	H/L	28	3256.67	78.9	0.502434	0.112064	0.385501	54	0	0	14	2	27	1	1	3	4	0	68.04	1.58633	1
307	H/L	41	1904.33	66.9	0.37552	0.0885307	0.535949	67	2	1	16	4	25	1	1	26	3	0	58.06	1.489	1
308	H/L	40	1480.67	26.35	0.331362	0.0691442	0.599493	69	2	0	14	10	19	1	1	47	2	0	68.04	1.52267	1
309	H/L	33	7273	50.56	0.636099	0.078756	0.285145	61	1	0	12	3	21	0	1	38	3	0	73.936	1.58133	1
310	H/L	38	2637.67	35.66	0.500735	0.0634494	0.435815	66	2	0	9	1	35	1	1	38	3	0	72.576	1.56667	1
311	H/L	35	3780.33	47.95	0.787373	0.0406404	0.171987	66	2	0	10	2	18	1	1	51	5	0	54.432	1.50633	1
312	H/L	46	1307	37.7	0.308275	0.0910731	0.600652	54	0	0	11	4	16	1	1	29	3	0	68.04	1.482	1
313	H/L	28	780.33	150.1	0.253695	0.0548976	0.691408	71	2	0	11	5	34	1	1	14	2	0	102.513	1.44167	2
314	H/L	37	2548	26.43	0.601242	0.0584825	0.340276	53	0	1	11	4	20		1	4	3	1	63.504	1.65	0
315	H/L	26	15246.7	31.06				68	2	0	14	8	22	1	1	36	2	0	58.968	1.53333	0
316	H/L	26	1623	40.45	0.464964	0.0782845	0.456752	58	1	0	17	9	19	1	1	30	3	0	74.39	1.51233	2
317	H/L	26	1142.67	35.73	0.427103	0.0805752	0.492322	72	2	0	13	4	35	1	1	50	3	1	60.782	1.53233	0
318	H/L	45	2363.67	48.91	0.56974	0.0611579	0.369102	63	1	0	16	4	29	1	1	23	3	0	89.5	1.57567	2
319	NLW	36	19310.3	76.21				51	0	0	11	3	34	0	0	.	5	2	56.7	1.67833	0
320	H/L	35	6413	62.64	0.729931	0.0475394	0.22253	59	1	0	13	1	20	1	0	.	5	2	72.576	1.70633	1
321	H/L	25	1721	46.73	0.56984	0.0858698	0.34429	66	2	0	15	4	23	1	1	8	2	1	68.04	1.526	1
322	H/L	35	3444.33	48.95	0.579151	0.0487017	0.372147	48	0	0	14	8	18		1	8	3	1	73.029	1.48667	2
323	H/L	36	3814.67	49.5	0.598609	0.087516	0.313875	68	2	0	17	3	24	1	1	15	5	0	74.844	1.54333	1
324	H/L	31	1716.33	47.81	0.695088	0.0692268	0.235685	50	0	0	13	1	32	0	1	29	3	0	92.987	1.64667	2
325	H/L	41	1622.67	52.38	0.390264	0.132836	0.4769	61	1	0	12	4	26	1	1	28	4	0	61.236	1.409	1
326	H/L	41	1197.67	31.64	0.465973	0.0662387	0.467788	52	0	0	10	2	26	0	0	.	5	0	49.896	1.57733	0
327	H/L	27	1449.33	32.36	0.431293	0.0856035	0.483103	55	0	0	10	2	26	1	0	.	3	1	65.772	1.54267	1
328	H/L	31	761.67	106.05	0.550228	0.0653722	0.384399	55	0	0	12	3	26	1	0	.	4	0	66.679	1.52833	2
329	H/L	40	1751	58.64	0.0331462	0.0096563	0.957198	52	0	0	18	4	27	1	1	12	3	0	70.308	1.46333	1
330	H/L	46	4180.67	113.37	0.539992	0.0553524	0.404655	63	1	0	14	6	20	1	1	38	2	0	72.122	1.51767	1
331	H/L	46	1119.33	32.17	0.575363	0.0475476	0.37709	62	1	0	16	0		1	0	.	5	0	131.543	1.684	2
332	H/L	26	14443	73.91	0.72572	0.0500341	0.224246	62	1	0	15	3	24	1	1	31	4	0	75.65	1.536	2
333	H/L	32	71896.3	362.66	0.547516	0.0698103	0.382673	53	0	0	16	4	23	0	1	33	2	0	84.823	1.60667	2
334	H/L	39	9898	61.49	0.549822	0.0647231	0.385455	54	0	0	10	0		1	0	.	3	0	64.411	1.51333	1
335	H/L	33	6832	120.73	0.515287	0.097468	0.387245	58	1	0	9	3	31	1	1	27	3	0	68.04	1.54067	2
336	H/L	39	1765	37.26				65	1	0	14	0		1	1	30	3	1	68.04	1.49433	2
337	H/L	34	5448.67	51.75	0.566699	0.0534103	0.37989	73	2	0	13	3	21	1	1	49	5	0	68.04	1.635	0
338	H/L	44	10614	76.56	0.76504	0.0512383	0.183722	50	0	1	11	1	31		0	.	4	0	74.844	1.56333	2
339	H/L	30	3197	66.13	0.750602	0.175832	0.0735667	46	0	0	11	0			0	.	2	1	136.079	1.771	2
340	H/L	35	2687.33	51.24	0.497366	0.155872	0.346763	62	1	1	10	2	24	1	0	.	3	0	81.647	1.546	2
341	H/L	42	3463	60.8	0.372233	0.0967302	0.531037	55	0	0	15	5	23	1	1	28	4	0	77.111	1.49267	2
342	H/L	41	1751.33	118.41	0.387848	0.0953002	0.516851	63	1	0	9	4	16	1	0	.	1	0	81.194	1.62767	2
343	H/L	37	2607.67	28.8	0.486822	0.067043	0.446135	54	0	0	11	3	18	1	1	13	1	0	77.111	1.601	2
344	NLW	43	4398	55.26				55	0	1	12	2	23	0	0	.	5	1	68.04	1.7018	0
345	H/L	31	3758.33	73.85	0.684514	0.0668101	0.248676	64	1	0	13	3	16	1	1	34	5	1	58.06	1.50533	2
346	H/L	36	5704.67	39				58	1	1	12	1	21	1	0	.	5	0	86.183	1.67933	2
347	H/L	36	8703.33	49.27	0.713292	0.0496877	0.23702	56	1	0	12	3	27	1	1	23	2	0	74.844	1.54667	2
348	H/L	40	95554.3	549.37	0.641171	0.0837742	0.275055	40	0	0	15	3	21		1	32	4	0	83.915	1.576	2
349	H/L	36	2262.33	42.86	0.804585	0.0464319	0.148983	69	2	0	13	2	28	1	1	30	2	1	61.236	1.58767	1
350	H/L	28	2765.67	61.55	0.479798	0.0616357	0.458566	68	2	1	13	8	16	1	0	.	2	0	88.905	1.578	2
351	H/L	27	1932.33	41.88	0.646603	0.0439682	0.309428	60	1	0	14	1	27	1	1	34	4	0	48.988	1.51733	0
352	H/L	38	7076	91.52	0.657808	0.0561977	0.285994	75	2	0	14	8	23	1	1	58	4	0	81.647	1.538	2
353	H/L	42	1918	62.94	0.213099	0.0708984	0.716003	75	2	0	11	2	23	1	1	53	5	0	54.432	1.37333	1
354	H/L	34	2937.67	45.15	0.435043	0.0691424	0.495814	72	2	0	12	3	26	1	0	.	4	2	90.719	1.55333	2
355	H/L	32	1666.33	42.61	0.576715	0.0694503	0.353835	73	2	0	14	4	24	1	1	59	1	0	68.04	1.50133	1
356	H/L	26	4982.33	49.56	0.484375	0.110091	0.405534	57	1	1	15	2	34	1	1	28	4	1	54.432	1.557	0
357	H/L	38	1735.33	38.71	0.275362	0.033931	0.690707	53	0	0	14	4	19	1	1	10	3	0	66.7	1.47733	2
358	H/L	43	2634	48.14	0.687728	0.0675548	0.244717	82	2	0	13	8	23	1	1	30	4	0	68.15	1.51533	1
359	H/L	40	2928	27.67	0.558055	0.0728832	0.369062	81	2	0	15	4	20	1	0	.	3	0	72.576	1.53033	2
360	H/L	29	520.67	49.61	0.410563	0.0701552	0.519282	52	0	0	14	4	21	1	1	0	2	1	77.111	1.58467	2
361	H/L	39	12388.7	102.28	0.601658	0.0637123	0.33463	51	0	0	15	4	25	0	1	30	2	0	81.647	1.64867	2
362	H/L	39	2669	47.21	0.630129	0.177339	0.192533	64	1	0	13	4	20	1	0	.	4	1	70.308	1.59233	1
363	H/L	30	1471.33	38.58	0.42924	0.0722725	0.498488	58	1	0	15	4	22	1	1	27	2	1	72.576	1.597	2
364	H/L	42	1623	38.18	0.543647	0.07298	0.383373	66	2	0	12	3	21	1	1	53	4	1	68.04	1.47567	2
365	H/L	31	3041	61.06				67	2	0	11	0		1	0	.	3	0	63.504	1.55267	1
366	H/L	36	4784	71.36	0.300507	0.0609344	0.638559	66	2	0	12	4	25	1	0	.	4	0	73.483	1.53133	1
367	H/L	34	3664.67	59.48	0.550671	0.0881807	0.361148	62	1	0	12	5	18	1	1	35	3	0	81.647	1.507	2
368	H/L	25	5237	29.78	0.373	0.131277	0.495723	57	1	0	13	2	29	1	1	40	4	2	54.432	1.47633	1
369	H/L	45	1965	46.14	0.496289	0.0768557	0.426855	64	1	0	13	4	23	1	0	.	4	1	79.379	1.64133	2
370	H/L	38	4616.67	58.92				66	2	0	12	6	21	1	0	.	4	0	111.131	1.53933	2
371	H/L	34	8320.33	84.87	0.387237	0.0805074	0.532256	46	0	0	12	1	25	1	0	.	3	1	90.719	1.61733	2
372	H/L	28	2654.67	162.06	0.256842	0.0387078	0.70445	49	0	0	15	4	27	1	1	10	4	1	70.761	1.54267	1
373	H/L	41	1435	28.47	0.314493	0.077338	0.608169	52	0	1	9	4	26	1	1	29	4	1	68.04	1.57	2
374	NLW	36	2814	65.8				50	0	0	13	0		0	0	.	3	2	62.596	1.584	0
375	H/L	29	3735	60.18	0.34705	0.0955579	0.557392	62	1	0	15	4	17	1	1	13	2	0	81.647
376	H/L	30	935	34.78	0.332162	0.0828332	0.585005	79	2	0	13	6	20	1	0	.	2	0	83.915	1.48067	2
377	H/L	43	4097.67	40.19	0.37658	0.111013	0.512408	58	1	0	15	4	20	1	1	39	2	1	67.132	1.58467	1
378	H/L	44	5783	68.67				53	0	0	11	6	19	1	1	17	5	0	106.595	1.62933	2
379	H/L	32	8047	167.46	0.139592	0.0296565	0.830752	45	0	0	15	5	17	1	1	4	3	0	57.6	1.45867	1
380	H/L	32	2093.67	32.39	0.0983652	0.0317805	0.869854	69	2	1	15	6	16	1	1	9	3	0	71.668	1.566	2
381	H/L	34	1544.67	32.21				81	2	0	11	5	20	1	1	21	3	0	80.74	1.45733	2
382	H/L	30	935	71.64				37	0	0	14	3	20		1	10	3	1	61.236	1.56967	1
383	H/L	35	2445.33	36.2	0.416002	0.0653913	0.518606	58	1	0	15	5	20	1	1	22	2	0	63.504	1.64633	1
384	H/L	28	2654.67	40.26	0.434699	0.0860288	0.479272	55	0	0	13	13	19	1	1	20	3	0	99.791	1.582	2
385	AA	36	55133.7	120.51				48	0	0	12	0		0	0	.	3	0	92.987	1.778	1
386	AA	42	10290.3	89.03				64	1	0	15	6	20	1	0	.	5	0	81.647	1.69733	2
387	AA	25	1142.67	47.46				51	0	0	12	3	25	0	1	18	5	0	69.854	1.522	1
388	H/L	32	1790	20.83	0.245953	0.0409586	0.713088	64	1	0	10	9	16	1	1	8	1	0	58.968	1.43867	1
389	NLW	38	6694.33	71.15				50	0	0	12	2	26	0	0	.	5	0	85.73	1.75067	1
390	H/L	44	79096.3	36.74	0.614993	0.0625182	0.322489	76	2	1	12	3	19	1	0	.	2	0	58.06	1.50433	1
391	H/L	46	1635.33	36.28	0.444817	0.0692204	0.485963	56	1	0	13	1	24	1	1	26	3	0	63.504	1.534	1
392	H/L	44	41355.3	240.19	0.209544	0.739646	0.0508094	58	1	0	14	13	16	1	1		2	0	78.8	1.47433	2
393	AA	41	8278.33	76.73				54	0	0	14	1	22	1	0	.	3	0	114.306	1.62233	2
394	H/L	32	3727	44.32	0.394961	0.0734498	0.531589	53	0	1	12	2	31	0	0	.	5	0	122.471	1.62567	2
395	H/L	32	14461.7	34.52	0.446593	0.0810632	0.472344	77	2	1	11	6	22	1	0	.	2	0	62.596	1.50367	1
396	H/L	25	820.67	93.31	0.374323	0.103938	0.52174	64	1	1	15	3	25	1	0	.	2	0	102.059	1.71333	2
397	AA	42	11275.3	71.97				67	2	0	9	8	14	1	0	.	1	0	104.327	1.55533	2
398	H/L	26	785	31.69	0.628	0.0573317	0.314668	49	0	0	9	3	31	1	0	.	3	0	94.348	1.57233	2
399	H/L	29	520.67	68.36	0.42143	0.0651348	0.513435	55	0	1	11	1	20	0	0	.	3	0	95.255	1.571	2
400	H/L	28	5470.33	77.13	0.583399	0.0689213	0.34768	70	2	0	10	4	20	1	0	.	5	2	67.132	1.60867	1
401	AA	29	1876.33	52.35				77	2	0	14	0		1	0	.	4	1	81.647	1.70433	1
402	H/L	43	1469.67	53.62				74	2	0	15	5	24	1	1	2	4	0	61.236	1.50367	1
403	H/L	32	4919.67	30.96				46	0	0	11	5	16	0	1	8	3	0	77.111	1.59333	2
404	H/L	45	2373.33	41.43	0.637485	0.0594059	0.303109	71	2	0	13	8	21	1	1	23	1	0	64.864	1.513	1
405	H/L	27	1932.33	49.72	0.356686	0.0765602	0.566754	64	1	0	15	3	24	1	0	.	4	1	83.915	1.53767	2
406	H/L	30	34890.7	161.89	0.446676	0.0863734	0.46695	44	0	0	11	3	38	0	1	20	1	0	56.7	1.38267	1
407	H/L	30	1064.33	32.12	0.347747	0.0581052	0.594148	77	2	0	13	5	28	1	0	.	4	0	68.04	1.49467	1
408	H/L	37	2516.67	32.99	0.805222	0.0331367	0.161641	70	2	0	11	3	22	1	0	.	5	2	69.854	1.634	1
409	H/L	34	4646.33	58.42	0.510599	0.113156	0.376245	59	1	0	14	3	24	1	1	11	3	0	90.719	1.53433	2
410	H/L	31	3792.67	68.14	0.459299	0.115217	0.425483	60	1	0	14	1	21	1	1	23	5	0	62.596	1.46867	1
411	H/L	31	891.33	38.19	0.759476	0.0554795	0.185045	75	2	0	12	2	33	1	0	.	5	1	65.772	1.635	0
412	H/L	27	1485	30.38	0.469027	0.116367	0.414605	55	0	0	13	3	24	1	1	33	2	0	99.791	1.64933	2
413	H/L	29	4205.33	52.27	0.401198	0.0766481	0.522154	46	0	0	13	2	23		1	22	2	0	63.504	1.56333	1
414	H/L	27	34077.3	34.26	0.433875	0.165901	0.400225	74	2	1	10	3	19	1	1	33	3	0	52.164	1.42967	2
415	H/L	42	5623.67	47.68	0.52628	0.0754625	0.398257	67	2	0	12	4	31	1	1	34	3	0	83.008	1.62067	2
416	H/L	35	3215.67	78.86	0.430709	0.0818492	0.487442	47	0	0	15	5	22		1	21	2	0	65.772	1.56367	1
417	H/L	44	3900.67	51.08	0.487373	0.0678499	0.444778	56	1	0	13	5	26	1	0	.	3	0	63.05	1.64733	1
418	H/L	25	4086.67	86.77	0.572085	0.100143	0.327772	56	1	0	12	2	22	1	1	30	2	0	105.1	1.58933	2
419	H/L	25	617.33	17.8	0.595433	0.0569858	0.347581	53	0	0	10	2	30		1	48	5	0	56.7	1.58967	0
420	H/L	33	1991.67	26.92	0.431543	0.0736537	0.494803	57	1	0	15	7	21	1	1	11	2	0	80.74	1.53867	2
421	AA	28	10022.7	59.86				68	2	0	11	4	29	1	0	.	4	0	62.143	1.518	1
422	H/L	25	18946.3	117.29	0.697888	0.0575018	0.24461	71	2	0	14	6	23	1	1	48	4	0	81.647	1.61733	1
423	H/L	30	1973	43.21	0.598465	0.0454067	0.356129	57	1	0	13	4	19	1	1	33	2	0	81.647	1.47667	2
424	H/L	43	3905.33	63.97	0.465714	0.0978552	0.436431	52	0	0	13	1	25	0	0	.	5	1	63.504	1.59933	1
425	AA	35	11772.7	88.18				37	0	0	15	0		0	0	.	2	0	95.255	1.70967	2
426	H/L	27	5938	29.73	0.734724	0.0562265	0.20905	67	2	0	12	5	25	1	1	32	2	0	60.782	1.53167	1
427	H/L	27	1153.67	37.58	0.523788	0.0675488	0.408664	52	0	0	14	5	17	0	1	10	1	1	54.432	1.61533	0
428	H/L	25	1061.67	43.23	0.537987	0.0852809	0.376732	65	1	0	15	10	19	1	1	27	3	0
429	AA	29	23222.7	109.36				55	0	0		0			1	45	4	0	80.74	1.68133	2
430	H/L	29	2474.67	43.96	0.295504	0.0589145	0.645581	60	1	0	12	3	24	1	1	28	3	0	55.792	1.49267	0
431	H/L	45	4988.67	29.27	0.905533	0.037327	0.05714	56	1	0	11	1	24	1	0	.	4	0	113.399	1.651	2
432	H/L	26	18361.3	45.07	0.563852	0.0632235	0.372924	61	1	0	12	3	22	1	0	.	4	0	72.576	1.526	2
433	H/L	37	2747	46.22	0.274855	0.0813565	0.643788	56	1	0	12	3	26	0	1	34	4	0	75.751	1.69533	1
434	AA	40	5492.33	81.55				66	2	0	13	1	30	1	0	.	4	0	90.719	1.59633	2
435	H/L	34	2632.67	78.4	0.407364	0.0878996	0.504736	78	2	0	12	4	29	1	0	.	4	0	112.946	1.6256	2
436	H/L	45	3539.33	67.67	0.889087	0.0475017	0.0634114	56	1	1	11	2	23	1	1	52	4	1	74.844	1.67467	2
437	H/L	26	17660.7	37.3				55	0	0	13	8	24		1			0	63.504	1.57367	1
438	AA	45	1457	39.55				55	0	0	14	3	20	0	0	.	1	0	81.647	1.67167	1
439	AA	40	3687.67	40.44				49	0	0	11	4	17		0	.	1	2	73.483	1.60933	1
440	H/L	31	2449.67	46.13	0.527051	0.112454	0.360495	65	1	0	14	7	20	1	1	30	5	0	79.833	1.51533	2
441	H/L	37	4498	54.37	0.51646	0.102472	0.381068	67	2	0	13	3	17	1	1	22	3	2	56.7	1.45733	1
442	H/L	35	4907.33	74.79	0.483023	0.0816433	0.435334	59	1	0	16	3	21	1	1	32	1	0	85.276	1.583	2
443	H/L	28	54562	38.45	0.644638	0.0371243	0.318238	52	0	0	11	2	31	0	1	20	4	0	68.04	1.57567	1
444	H/L	39	2742.33	49.84	0.678504	0.0386152	0.282881	59	1	0	14	1	39	1	1	35	5	1	63.504	1.62933	0
445	H/L	43	2110.67	68	0.477587	0.0819518	0.440461	56	1	0	13	4	27	1	1	28	2	0	68.04	1.496	2
446	H/L	35	1733.67	19.85	0.78922	0.0390986	0.171681	52	0	0	11	1	27	1	1	48	5	0	57.607	1.61633	0
447	H/L	46	4527.33	63.71	0.653412	0.0501878	0.2964	60	1	0	10	2	20	1	0	.	5	1	81.647	1.64667	2
448	H/L	27	7107	104.24	0.466243	0.0689413	0.464816	59	1	0	11	4	25	1	1	11	4	0	92.987	1.42333	2
449	H/L	43	1963.67	53.72	0.582062	0.0541882	0.36375	68	2	0	9	4	20	1	0	.	3	0	61.689	1.532	1
450	H/L	45	20469	196.85	0.503996	0.30942	0.186584	82	2	0	12	5	20	1	1	73	2	0	65.772	1.51833	1
451	H/L	41	36428	174.8	0.615678	0.0754325	0.308889	48	0	0	11	4	15	1	1	27	4	0	57.153	1.57067	1
452	H/L	28	1201	46.15	0.493954	0.0727929	0.433253	55	0	0	13	2	25	1	1	28	4	0	63.957	1.60267	0
453	H/L	34	1709	42.13	0.383977	0.104884	0.511139	66	2	0	13	0		1	1	32	5	1	74.844	1.56767	2
454	H/L	34	2387.33	65.85	0.284537	0.0945902	0.620873	62	1	0	13	3	30	1	1	30	1	0	65.772	1.56833	1
455	H/L	40	3040.67	99.05	0.489626	0.0785715	0.431803	75	2	0	18	8	22	1	1	30	2	0	72.576	1.52467	2
456	H/L	38	17603	89.73	0.644197	0.0656434	0.29016	70	2	0	13	7	16	1	0	.	4	0	77.111	1.46333	2
457	H/L	43	1347.67	21.93				54	0	0	15	1	42	1	1	26	4	0	61.236	1.62867	1
458	H/L	30	1455.67	67.87	0.434947	0.0512188	0.513834	61	1	0	16	4	18	1	0	.	3	1	79.379	1.61933	1
459	H/L	27	966.33	39.11	0.365616	0.0499772	0.584407	57	1	0		3	21	1	1	37	3	0	68.04	1.56433	1
460	H/L	29	2670.33	51.14	0.459141	0.0947634	0.446095	76	2	1	16	6	25	1	0	.	5	0	81.647	1.60933	2
461	H/L	41	966	65	0.533233	0.149605	0.317162	64	1	0	14	6	19	1	1	17	3	0	86.183	1.53167	2
462	H/L	43	4838.67	49.76	0.293513	0.0765704	0.629917	79	2	1	12	3	25	1	0	.	2	1	74.844	1.49933	2
463	H/L	29	3749	90.83	0.430239	0.138148	0.431613	75	2	0	11	2	18	1	1	33	4	0	73.483	1.54233	1
464	H/L	34	18772.7	45.14	0.507157	0.0564535	0.436389	70	2	0	11	4	19	1	0	.	3	0	65.772	1.579	1
465	H/L	46	2132.33	40.8	0.376924	0.0933818	0.529695	49	0	0	11	3	19	0	1	29	4	0	68.04	1.526	2
466	H/L	46	1727.33	48.8	0.627636	0.0538805	0.318483	65	1	0	12	2	21	1	0	.	4	1	99.791	1.576	2
467	H/L	39	4898.33	21.41	0.505249	0.0688669	0.425884	66	2	0	11	3	16	1	1	31	4	0	64.864	1.576	1
468	H/L	46	1424.33	50.03	0.383927	0.0629291	0.553144	69	2	0	11	4	16	1	1	36	2	0	58.968	1.50533	0
469	H/L	35	1308.67	14.82	0.785741	0.0437556	0.170503	77	2	0	13	3	19	1	0	.	2	1	54.432	1.55767	1
470	H/L	41	2912.67	42.61	0.655421	0.0711761	0.273403	62	1	0	12	7	17	1	1	27	3	0	65.772	1.63067	1
471	H/L	32	1993.33	37.34	0.424689	0.104645	0.470667	54	0	0	13	0			0	.	3	1	70.308	1.60133	1
472	H/L	36	4030.67	52.19	0.548786	0.0540075	0.397207	53	0	0	13	1	23	0	1	39	3	0	113.399	1.61033	2
473	H/L	39	1243	26.21	0.119054	0.0244336	0.856513	69	2	0	12	3	17	1	1	24	3	0	54.432	1.406	1
474	H/L	34	1948	35.56	0.302214	0.0626368	0.635149	65	1	0	15	7	21	1	1	60	4	2	55.339	1.48267	0
475	NLW	40	6059.67	37.75				57	1	0	13	2	19	0	0	.	3	2	74.844	1.61667	1
476	H/L	26	750.33	44.5	0.583988	0.0637584	0.352254	73	2	0	14	3	19	1	0	.	2	1	70.308	1.45267	2
477	H/L	31	3913.33	56.02	0.188508	0.0314172	0.780075	73	2	0	13	0		1	0	.	4	0	83.915	1.45733	2
478	H/L	26	953.67	57.19	0.456754	0.132525	0.410722	49	0	0	10	2	29	0	1	24	4	0	72.576	1.53233	1
479	AA	37	31930.7	132.81				50	0	1	11	2	20		0	.	4	1	105.688	1.69	2
480	H/L	42	2329.67	68.15	0.357415	0.0615317	0.581053	45	0	0	16	0		0	1	17	2	0	87.091	1.53267	2
481	H/L	30	5228	65.08				59	1	1	17	4	25	1	1	33	4	0	65.772	1.53733	1
482	H/L	44	2911	14.43	0.466741	0.0803033	0.452956	68	2	0	13	3	22	1	1	35	4	0	85.73	1.49867	2
483	H/L	44	2959.67	49.28	0.508169	0.0599489	0.431882	52	0	0	13	3	21		1	31	5	0	68.04	1.53733	2
484	H/L	33	12926.3	66.44	0.513747	0.060245	0.426008	49	0	0	11	0		0	0	.	3	0	72.576	1.54733	2
485	AA	46	4399.33	81.25				61	1	0	12	4	15	1	0	.	1	0	90.719	1.64867	2
486	H/L	32	3317.33	16.29	0.450665	0.0685766	0.480758	67	2	0	11	3	22	1	0	.	4	0	95.255	1.60567	2
487	H/L	25	11230	163.21	0.544202	0.0750939	0.380705	49	0	0	9	2	18	0	0	.	2	1	76.658	1.458	2
488	H/L	42	1676	33.82				38	0	0	16	3	27	0	1	6	3	0	54.432	1.65767	0
489	H/L	37	4504.33	39.31	0.518975	0.108805	0.37222	63	1	0	13	3	28	1	1	12	3	1	65.772	1.4	2
490	H/L	38	23305.3	131.12	0.631945	0.0589615	0.309093	49	0	0	14	3	25		1	22	4	0	68.04	1.67267	1
491	H/L	27	3470.67	74.89	0.534645	0.0819286	0.383426	52	0	0	15	4	24		1	27	2	0	83.915	1.682	2
492	H/L	40	24160.7	154.43	0.564084	0.0964289	0.339487	47	0	0	10	4	17	0	0	.	5	1	74.844	1.59133	2
493	H/L	44	6816.33	96.98	0.65997	0.0783771	0.261653	59	1	0	13	7	23	1	1	29	2	0	99.791	1.57733	2
494	H/L	38	4429	55.99	0.482936	0.0594283	0.457636	56	1	0	10	4	18		0	.	4	1	108.863	1.57	2
495	NLW	43	1510.33	29.79				51	0	0	16	0			0	.	5	2	60.782	1.69967	0
496	AA	37	22371.7	154.8				50	0	0	13	1	19	0	0	.	3	0	72.576	1.62267	2
497	H/L	44	3550.67	23.63	0.677416	0.0650199	0.257564	52	0	0	10	5	21		1		1	0	54	1.63533	0
498	H/L	46	1181.67	30.24	0.452188	0.0601842	0.487628	61	1	0	11	5	22	1	0	.	2	0	77.565	1.569	2
499	H/L	40	2270	38.85	0.547518	0.0684949	0.383987	46	0	0	13	1	25	0	0	.	4	0	71.215	1.61167	0
500	H/L	33	3935	63.85	0.442759	0.360746	0.196495	48	0	0	11	2	23	0	1	30	3	0	72.576	1.55933	2
501	NLW	27	28062	97.33				52	0	0	11	2	33	0	0	.	1	0	54.432	1.57333	1
502	H/L	44	2797.33	70.88				72	2	0	9	9	20	1	1	30	2	0	77.565	1.59133	2
503	H/L	30	2437.33	55.38	0.742368	0.0430147	0.214617	73	2	0	12	3	30	1	1	31	4	0	75.751	1.483	2
